# Supplementary material for: HDS screening with patient-derived primary cells guided individualized therapy for esophageal squamous cell carcinoma–in vivo and vitro
Source: Front Med (Lausanne). 2023 Aug 2;10:1212851. doi: 10.3389/fmed.2023.1212851 (PMC10433228; doi:10.3389/fmed.2023.1212851)
Supplement: Supplementary file 1 [file Data_Sheet_1.xlsx]

## Sheet: Supplement 1
Drugs	Dose	HDS-1	HDS-2	HDS-3	HDS-4	HDS-5	HDS-6	HDS-7	HDS-8	HDS-9	HDS-10	HDS-11	HDS-12	HDS-13	HDS-14	HDS-15	HDS-16	HDS-17	HDS-18	HDS-19	HDS-20	HDS-21	HDS-22	HDS-23	HDS-24	HDS-25	HDS-26	HDS-27	HDS-28	HDS-29	HDS-30	HDS-31	HDS-32	HDS-33	HDS-34	HDS-35	HDS-36	HDS-37	HDS-38	HDS-39	HDS-40
		Inhibition rate(%)
Paclitaxel	135mg/㎡	22.6	20.62	12.3213	29.56	61.66	-31.25	3.63756	0	0.1	0.1	50.9	22.77	12.5428	- 13.45	-21.08	29. 10	0	20.28	-41.5	16.77	12.3213	13. 1	7.64557	-27.45	23.3338	0	42.72	19.8194	21.4036	13.2251	0.1	0	6.34	12.7613	40.6939	34. 18	1.85	6.3	13.55	5.57
Paclitaxel	200mg/㎡	27	-19.83	43.2853	28.2	64.55	-29.51	0.1	0	0.1	0.1	50.48	31.49	0.1	4.9	70.63	56.23	0	27.01	-60.2	14.88	43.2853	14.8	3.8	-35.03	7.27	0	76. 12	0.1	0.1	0.1	0.1	0	23.41	2.91124	4.35144	53.78	- 13.63	10.33	0	13.23
Carboplatin	AUC5	3.4	-41.64	3.5	0	0	-48.83	25.1358	0	0.1	0.1	-20.82	- 16.81	0.1	-59.37	-35.99	-33.54	0	-0.68	- 106.7	-8.71	3.5	-25.7	9.1	-77.2	2.8	0	-34.41	0.1	0.1	0.1	0.1	0	3.78	0.1	0.1	12. 15	- 18.07	0	0	0
Cisplatin	100mg/㎡	19.2	-11.18	0.1	0	13.83	- 14.38	24.5112	0	0.1	0.1	- 10.73	- 19.35	0.1	-43.78	-3.6	10.71	0	9.39	- 10. 1	- 15.51	0.1	-21	0.1	-27.93	7.94809	0	-5.4	6.25247	0.1	0.1	0.1	0 00	0.56	4.91698	0.1	20.97	-21.02	0	0	0
Fluorouracil	2600mg/㎡	22.4	5.99	0.1	0	44.05	-8.5	0.1	0	0.1	0.1	6.64	3.66	0.1	-29.71	-9.26	-25.07	0	- 13.23	-70.4	- 1.51	0.1	12.3	0.1	-20.37	0.1	0	-3.42	0.1	0.1	0.1	0.1	0	0.33	0.1	8.41753	36.32	-27.28	0	0	0
Oxaliplatin	130mg/㎡	53.3	-20.71	0.1	0	0	- 19.90	8.07903	15.58	0.1	0.1	-58.2	-4.76	0.1	-44.3	-43.45	-67.72	0	4.93	28.6	- 16.77	0.1	42.2	0.1	-56.33	2.39664	0	-47.65	0.1	0.1	0.1	0.1	15.58	5.02	0.1	13.0684	18.28	-39.33	0	0	0
Capecitabine	1000 mg/㎡	49.4	-17.24	12.373	0	2.3	- 16.89	0.1	8.4	0.1	0.1	- 16.08	-6.44	0.1	-23.42	-2.34	-7.94	6.89	9.94	36.6	-0.4	12.373	44.5	9.46835	-34.38	0.1	0	- 11. 14	0.1	0.1	0.1	0.1	8.4	3.71	0.1	19.6751	17.38	-25.26	0	0	0
Epirubicin	50 mg/㎡	0	2.42	1.65654	0	0	-23.65	7.2507	0	0.1	0.1	-35.69	-30.2	0.1	-24.47	-44.24	8.73	3.65	2.83		- 14.68	1.65654	37	1.2	-80.3	3.63843	0	26.67	1.40576	0.1	0.1	18.373	0 00	1.96	0.1	35.0751	22.05	-22. 13	0	22.08	0
Irinotecan	300mg/㎡	80.5	-8.12	4.6	0	45.5	- 16.79	0.1	0	0.1	0.1	57.85	3.05	0.1	-5. 15	6.36	16. 19	0	-4.45		3.23	4.6	59.6	8.9	-75.3	12.8867	0	45.32	14.3261	0.1	0.1	0.1	0 00	4.85	0.1	15.9577	35.28	-3.58	0	0	0
Irinotecan	350mg/㎡		-7.11		13.01	38.65	-20.34	0.1	0	0.1	0.1	62.87	20. 18	0.1	-3.8	17.56	37.57	0	-7.97		8.94				-62.28		0	40.82	1.11402	40.2881	0.1	0.1	0	2.66	13.6008	0.1	41.35	3.21	0	0	0
Docetaxel	75mg/㎡	24.4	2.9		13.85	0	-0.42	73.9744	0	0.1	40.5892	25.39	20. 19	0.1	-27.97	-42.26	47.03	0	4.67	23.3	14.23		15.2		-35. 11		0	52. 10	12.1781	43.263	3.45669	0.1	0	5. 17	29.7386	0.1	13.22	-4.91	0	46.42	0
Docetaxel	100mg/㎡	25.9		4.5	5. 10	0	-30. 16	0.1	13.39	0.1	33.7739	-0.63	8.22	0.1	-24.39	-51.21	16.23	0. 16	5. 15	3.1	13.85	4.5	15.4	8.2	-81.95	3.19353	0	8.93	0.1	0.1	0.1	2.35786	13.39	1.05	0.1	0.1	37.27	1.09	0	85.75	0
Tegafur	40mg/㎡	18.5	-12.42	0.1	0	25.51	- 10.29	0.1	0	0.1	43.6335	- 18.69	-5.27	8.1408	-39.77	-20.21	4.3	0.29	-2.41	20.6	-3.03	0.1	23.5	0.1	-60.92	1.34602	0	-7.75	2.55027	13.3723	0.1	0.1	0 00	- 17.23	10.7126	16.3391	15. 17	-0.08	0	18.37	0
Tegafur	80mg/㎡	9.4	16.11	2.47819	0	10. 11	-26.38	0.1	5.96	0.1	31.0155	30.38	5.04	0.1	7.3	14.01	20.34	6.38	14.77	21.5	8.26	2.47819	30	2.48101	- 18.74	0.1	0	15. 14	9.64885	0.1	0.1	4.33461	5.96	- 12. 12	0.1	13.092	-65.08	4.51		0	9.74
Mitomycin	10 mg/d	2.9	-0.58	0.1	35.33	56.72	-60.8	0.1	2.67	0.1	26.8049	29.57	21.9	0.1	24.84	21.83	38.6	0.8	10.92		68.59	0.1	- 18.8	0.1	-22.59	0.1	0	56.51	10.2248	0.1	0.1	4.22298	2.67	- 14.58	0.1	16.5025	-36.7	20.83	14. 14	0	0.22
Mitomycin	30 mg/d	15.3	-23.16	0.1	84. 12	13.69	-7.71	29.1762	20.94	0.1	13.6095	49.62	25.54	2.02821	68.92	34.72	43.42	7.71	21.99		17.46	0.1	- 15.3	0.1	21.69	0.1	0	61.61	28.141	0.1	0.1	0.1	20.94	- 17.92	0.1	0.1	22.42	31.57	66.47		3.46
Sunitinib	50 mg PO	0	-22.76	0.1	0	0	- 19.71	0.1	6.94	15.2926	0.1	-8.21	-26.52	0.1	6.7	-39. 19	-22. 15	9.71	6.41		4.46	0.1	- 11.3	0.1	-51. 14	1	0	-22.95	0.1	7.32257	0.1	0.1	6 94	9.91	0.1	12.1386	12.36	-28.53	0		0
Apatinib	750mg	0	-10.52		0	0	-2.96	75.937	0	12.7283	0.1	- 17.71	- 16.68	0.1	9.27	-76.63	-31.62	2.96	1.25		-4.68				- 17.50		0	-50.67	33.3085	39.6216	1.72788	8.79924	0	5.26	3.00778	3.6559	10. 14	-24. 11	0		0
Apatinib	850mg	0	4.13	0.1	0	0	- 11.64	72.7082	4.56	36.2477	9.21265	-9.26	- 11.49	19.5004	8.23	-49.87	-51.25	1.64	- 13.50			0.1		25.7215	2.32	33.2807	0	-36.26	11.6237	48.213	28.1144	0.1	4.56	0.4	27.8395	0.1	11.87	- 18.64	0		0
Lomidoxin	400 mg PO	10.56	8.37	0	0	-19.18	- 11.64	8.27	-13.21	-8.54	-11.56	-2.13	-32.12	0	7.56	-4.67	-27.12	5.89	-11.23			7.89		-9.08	1.12	7.84	0	-11.67	-3.13				3.95	1.16			96.51	0	0	0	0
Pemetrexed	500 mg/㎡	0	-5.68		0	2.36	-9.01	86.6809	20.88	59.8309	29.3341	- 19.07	-9.05	13.435	- 12.42	-38.03	-7.88	9.01	-9.77						-44.53		0	-29.66	60.5734	39.9393	39.3936	44.6987	20.88	-4.73	34.2007	79.7767	13. 14	- 11.50	0	0	0
Raltitrexed	3 mg/㎡		4.02		0	22.87	- 11.75	11.4406	22.83	26.8304	5.62599	9.44	-9. 16	4.91334	-31.48	-35.77	9. 13	1.75	-4.34						-9.28		0	29.63	6.69525	0.1	4.26689	5.79043	22 83	0.95	0.1	15.4365	12. 19	- 16.44	0	0	0
Lapatinib	1250 mg PO		1.44	16.3346	0	0	-9. 11	0.1	8.46	28.2308	39.617	47.63	24.79	17.282	4.76	-0.48	28.05	9. 11	-3. 17		-8.97	16.3346	-7.7	1.2	- 14.63	21.3	0	-20.64	7.81863	24.3261	7.48317	15.6672	8.46	3.7	14.7311	70.0137	5.58	8.2	0	0	0
Etoposide	200 mg/㎡	67.5	1.31		0	49.52	- 15.43	28.0398	8.28	30.18	14.5878	-9.77	-23. 17	10.2832	-39.62	- 103.07	-21.22	5.43	-0.54	35.8	13.31		51.5		-63. 17		0	-34.39	11.2972	27.3043	14.5321	10.8067	8.28	- 14.42	0.1	13.9655	32.73	- 14.35	0	0	0
Carmustine	75mg/㎡		39.83		0	0	33.43	7.56625	9.55	29.4134	27.0335		-7.01	14.6238	1	- 18.40		33.43	- 15.55		-9.63		- 17.9		-5. 17		0		14.0313	21.2923	14.7934	6.6381	9.55	10.26	6.5909	22.884	13.93	2.46	0	0	0
Carmustine	100mg/㎡		39.83	0.1	0	0	30.43	30.2478	14.24	30.2272	0.1		-3.54	14.8897	1	-4.36		30.43	-9.55		- 12.63	0.1	-24	37.1139	19.39	30.3415	0		24.8184	48.0787	18.9302	6.57648	14.24	4.05	0.1	19.7278	4.09	14.02	0	1.09	0
Doxorubicin	40mg/㎡	88.8	31.07	0.1	95.29	0	- 11.57	0.1	6.63	20.7285	0.1	87.38	19.25	0.1	74.25	53.03	81.96	- 11.57	23.95	47. 1	82. 14	0.1	71.8	0.1	27.41	5.14288	0	84.87	5.73066	40.572	2.90123	0.1	6.63	10. 16	0.1	18.4783	- 13.58	24.33	0	95.73	77.15
Doxorubicin	60mg/㎡	92.1	31.07		96. 19	0	12.22	7.22615	25.63	18.7384	19.7652	88.93	6.31	14.1755	81.94	66.22	91.56	12.22	31.22	68.9			77.8		27.75	0.1	0	88.35	1.82899	30.3443	0.1	0.1	25 63	30.39	42.2123	0.1	4.37	12.41	0	96.34	96.34
Gemcitabine	1000mg/㎡	50.6	48.81	48.81	31. 17	61.66	24.65	0.1	21.31	32.9315	23.4952	53.38	30.42	2.27541	63.46	29.08	47.42	24.65	22.26	23	35.37		35.5		56.62	0.48838	0	74.59	12.9687	22.8632	26.8763	39.6905	21.31	47.71	67.6522	42.1213	54.35	26.5	0	31.98	28. 11
Hydroxycamptothecine	4mg	51.5	31.68	0.8	79.36	64.86	51.59	19.8169	32.21	33.6836	45.17	33.74	62.49	10.6139	83. 18	89.31	88.8	51.59	67.2	12.4	90.26	0.8	21.9	16	38.67	1.1	0	89. 16	28.6189	38.5382	0.1	0.1	32.21	63.64	0.1	4.36778	57. 15	66.22	86.27	95.79	39.39
Hydroxycamptothecine	6mg	57.9	31.68	8.22689	74.9	49.64	61.09	33.9915	32.09	43.7837	61.09	24.97	60.02	33.39	77.6	85.63	85.74	61.09	59.53	20.2	85.03	8.22689	26.2	29.3671	44.62	31.9424	0	84.89	49.0399	52.6687	15.0102	0.1	32.09	63.5	0.1	0.1	28.4	64.47	84.56	94. 13	31.71
Gemcitabine	1.4 mg/㎡	33	1.97	3.93859	31.62	0	38.4	11.3152	20.82	38.1427	9.95755	37.91	9.08	18.7816	38.2	23.29	35.6	38.4	-0.08	-81.8	45.21	3.93859	7.5	3.8481	16.76	10.8408	0	43.69	42.6775	36.5533	4.56607	11.2637	20 82	44.8	2.24058	12.6616	23.27	8.63	0	31. 18	4.27
Hydroxycamptothecine	60mg/㎡	75.4	6.13		0	56.86	35.25	23.9722	12.42	39.5856	21.827	25.2	- 1.50	14.8073	13.44	13.06	17.83	35.25	- 11.82	40.4	9.37		58.9		27.49	7.54071	0	- 10.64	44.3677	51.1492	7.3537	0.1	12.42	31.71	0.1	2.43553	39.93	13.79	0	0	7.48
Hydroxycamptothecine	100mg/㎡	78.3	6.13		0	52.7	29.89	0.1	25.45	30.645	13.3187	29.87	- 15.73	2.76869	14.22	-24.22	- 1.30	29.89	- 13.88	46.7	13.31		59.6		17.65	10.3745	0	- 16.75	9.68734	44.3161	0.1	9.52881	25.45	25.52	0.1	33.6731	29.3	6.39	0	0	11.55
Cytarabine	2 mg/kg	0	30.68		13.66	14. 11	37.95	0.1	13.94	26.9586	0.1	49.29	20.22	0.1	34.37	26.93	54.33	37.95	-3. 11		28.59				20.04	15.9528	0	63.84	8.28945	9.10686	1.53175	6.8788	13.94	30.9	0.1	19.5825	31. 19	23.43	1.72	19.34	14.53
Pirarubicin	25 mg/㎡		25.1		15.62	0	31.26	0.1	33. 19	29.0297	0.1	12.69	17.4	0.1	35.43	27.45	45.21	31.26	-4.33		12.28		37		2.34		0	55.22	0.1	38.7495	3.61145	0.1	33 19	38.36	0.1	42.6897	24.74	17.95	20.89	13.41	6.01
Pirarubicin	40 mg/㎡		25.1		35.32	0	40.94	12.0809	28. 19	33.2659	0.1	22.6	13. 19	0.1	54.94	36.48	57.27	40.94	-5.2		22. 12		14. 1		4.86		0	52.43	45.7687	31.8817	4.37224	0.1	28. 19	34.69	0.1	17.6339	5.97	22.67	0	6.38	14.79
Everolimus	10 mg	0	27.31	0.17	28.23	0	43.62	0.1	36.84	14.8906	0.1	23.87	34.84	0.1	48	30.08	52.37	43.62	-4. 10		9.38	0.17		9.92405	27.53	2.52528	10.74	48	39.254	36.3123	1.19464	8.79901	36.84	40.7	0.1	17.1417	12.97	31.47	0	6.32	18.93
Axitinib	2 mg		0.1	14.3907	0	0	27	0.1	17.29	14.7534	0.1	53.07	4.87	15.998	30. 12	15.38	22.21	27	- 15.23		8.41	14.3907	-6.4	0.1	31. 10	0.1	7.51	14.8	18.993	51.1036	17.2699	0.1	17.29	23.06	0.1	16.9166	-4.25	14	0	0	2.9
Axitinib	5 mg	0	0.1	3.38172	0	0	-9.86	7.05786	0	18.0483	0.1	44.82	11.89	3.28481	12.21	- 15.33	-4.75	-9.86	11.38		-6.69	3.38172		0.1	28. 15	0.1	0	17.29	0.1	36.096	6.06504	0.1	0 00	-6.58	0.1	21.5547	2.78	12.87	0	0	0
Axitinib	10 mg	0	0.1	0.4	0	0	- 11. 19	5.76363	0	22.9072	1.99701	63.43	13.65	13.8961	26.54	- 12.69	15.75	- 11. 19	6. 15		-9.02	0.4		0.1	48.27	20.8824	0	23.46	2.57115	32.7935	1.5283	0.1	0	22.3	8.48526	2.6934	10.93	13.44	0	0	0.04
Regorafenib	160 mg PO	26.2	23.45		55.25	0	1.37	5.69132	0	24.6602	0.1	79.74	-2.4	5.08263	74.98	- 16.36	27.55	1.37	2.65		23.02				29.41		0	38.61	7.48609	45.3798	0.1	5.98229	0	16.98	0.1	5.42471	-5.35	9.2	30.38	36.32	0
Sorafenib	0.8 g PO	97.5	10.38		98.65	31.91	38.5	0.1	22. 10	41.1838	51.2869	66.58	11.05	23.4601	95.7	45.33	44.69	38.5	37.5	98.2	78. 18		96.9		34.96	4.57827	0	49	31.3976	47.5603	21.1332	28.6231	22. 10	39. 12	32.6698	80.2743	23.57	14.09	95.97	91.95	26.88
Gefitinib	250 mg PO	-6.1	3.29		0	0	13.83	70.818	0	70.1281	5.89082	62.85	12.56	8.93446	32.86	1.71	34.48	13.83	13.52	- 13.7	4.67		- 15.6		17.04		0	11.02	85.9057	46.4359	22.6667	14.1556	0 00	29.72	0.1	15.8814	9.53	26.69	0	0	0
Erlotinib	150 mg PO	-5.5	10.57		31. 18	9.79	35.38	0.1	0	30.9878	0.304052	9.38	38.55	13.2129	53.75	42.53	68.51	35.38	14.46	-0.8	24.41		-8.4		32.03		0. 17	49.58	20.8833	46.2781	8.10146	2.22879	0	47.99	0.1	16.2265	23.61	45. 12	18.53	31.3	15.01
Osimertinib	80 mg PO		17.75		0	0	36.67	0.1	0	21.9138	18.2827	58.71	18.48	18.5996	31.5	25.93	51. 14	36.67	0.76		15.77				22.92		0	12.2	10.6104	38.1173	13.0841	7.26136	0	43.97	20.4599	17.0509	12.57	38.65	20.53	6.67	4.57
Vandetanib	300 mg PO		21.14	0.1	0	0	35.29	0.1	0	26.1228	0.1	63.87	16. 11	0.1	30.91	27.4	46.01	35.29	- 1.84		16. 11	0.1		0.1	30.72	0.179271	0	19. 18	13.7527	48.0763	3.35364	0.1	0	33.25	0.1	0.1	0.5	39.83	17.4	0	7.35
Lenvatinib	24 mg PO		17.81	0.1	0	62.24	35.75	0.1	0	24.5253	0.1	65.24	-0.89	0.1	23. 19	12.65	25. 19	35.75	-8.07		2.09	0.1		0.1	17.54	4.90524	0	17.03	21.8589	21.1138	5.21576	4.11252	0 00	23.99	0.1	5.29214	18.05	1.29	0	0	0
Pazopanib	800 mg PO		17.96	26.3688	20.74	0	26.02	0.1	0	31.3314	0.1	30.75	3.76	23.738	71.31	38.69	58.77	26.02	-0. 12	0.3	6.08	26.3688	8.9	6.2	8. 14	43.7941	0	69.96	15.5705	0.1	4.60668	32.1672	0 00	37.79	0.1	7.58397	11.47	9.04	0	28.79	1.53
Nintedanib	100 mg PO		16.78	2.8	32.98	0	32.96	0.1	0	26.5665	21.7	37. 17	-9.8	25.068	57.04	29.5	50.98	32.96	-7.95		3.83	2.8		0.1	16.33	5.8	0	36.43	31.1959	7.72135	9.69542	22.6302	0	39.22	90.0172	91.2268		-3.58	12.93	0	0
Nintedanib	150 mg PO		16.78	0.1	10.57	0	31. 16	0.1	0	21.1368	0.681945	1	-6. 14	0.1	46.9	27.53	49.3		- 10.50		6.34	0.1		0.1	28.34	1	0	27.71	5.49792	9.69726	13.5763	0.1	0	42.72	0.1	9.16755		-4.36	12.46	0	3.61
Icotinib	125 mg PO		16.27	10.55	0	0	24. 13	14. 10	0	24. 13	4.55499	13.1119	38.6	8.48526	31.54	34.45	47.86		-3.45		-6.59	0.1		32.8428	33.05	37.2099	13. 11	18.43	26.7509	8.4623	24.6319	2.08643	0	31.87	33.4601	7.41776		36.51	12.42	0	4.37
Afatinib	40 mg PO		18.61	18.61	5.28	0	-27.78	0.1	0	0.1	6.31179	1	42.74	0.1	1.21	24. 12	21.67		9.32		13.38	0.1	- 18.7	1.9744	39.32	27.727	0	14. 14	17.5056	7.32574	17.8582	29.8667	0 00	7. 12	8.93446	12.9642		32.84	0	0	1. 19
darafenil	150 mg PO		28.45	28.45	4.26	4.84	12.48	0.1	0	0.1	20.3279	1		32.6698	50.4		35.55	12.48	6.47		9	3.7		23.8219	32.49	1.9654	0	41.45	22.3668	41.5374	3.63847	0.766452	0	29.45	13.2129	4.55539		16.77	0	0	17.27
Crizotinib	250 mg PO		17.59	17.59	0	12.06	9.06		0	0.1	17.6669	1		0.1	49.43		19.99	9.06	4.27	2.9	3.58	0.1	6.7	27.6178	59.3	6.38397	0	30.59	30.4013	9.08921	6.10848	0.1	0	23. 12	18.5996	45.0678		-3.48	0	0	6.07
Ceritinib	750 mg PO		15.28		15.79	1.85	4.07		6.39	0.1	18.9446	1	17.29	0.1	57. 10		32.49	4.07		2.9	37.81	16.11	6.7	2.30535	61.3	39.464	0	13.78	16.1847	12.4793	4.46837	16.5828	6.39	26.38	0.1	0.1	23.63	15.45	0	0	1.53
Abiraterone	1 g PO		10.85		0	5.05		0.1	8.03	12.5759	22.8502		- 15.68	20.4599	28. 11	20.55	28.66	15.22			13.66			9.0296	30.91	32.1268	0	3.49	27.0253	22.296	10.1678	0.1	8 03	23.53	0.1	0.1	28.75	9.94	0	77.38	0
dasatinib	140 mg PO	36	36.71		0	49.96	48.58	6.84	0	0.1	35.2916		27	0.1	68. 12	30.55	57.83	48.58			19.49			0.1	59.51	42.4059	4.52	41. 19	14.582	0.1	3.83693	0.1	0	51.96	43.738	29.5625	36.24	40.3	23.31	9.41	21. 13
Bortezomib	1.3 mg/㎡ iv	94.2	53.23		93.05	3.45	88.38	88.38	10. 10	88.38	28.4902		79.37	18.38	92.35	91.56	95.04	88.38	83.67	95. 1	91.48	53.23	82	88.38	75.09	53.23	0	91.05	53.23	53.23	53.23	53.23	10. 10	91.01	91.01	53.23	17. 15	89.39	94.56	94.24	22.67
Imatinib	600 mg PO	98.1			0	20.51			9.43					0.1	52.86		16.25			95.6	28.64		96.4		54.41		0	4.84						31.9		0.1	26. 12		10.2	0	8. 10
Verofenil	356 mg PO				26.27	11.48			0						64						22.51		91. 1				0	9.52						23.89			19.52		10. 18	36.33
Nilotinib	400 mg PO		0.1		0.1	0. 13									57.03						31.37						1.06	6.94						12. 19			23.26		9.02	0
Tofacitinib	5 mg PO		0.1		0.1	0									48. 19						36.3						0	-0.39						26.53			10.5		7.33	0
Chinbufotalin	TCM		21.86		6.2	62.36															1.21						11.86	1.38						13.86			81.39		6.77	0
Tripterine	TCM		20.79		0.1	91.9	20.79														1.79						17.78	19.97						4.73
