# Supplementary material for: HDS screening with patient-derived primary cells guided individualized therapy for esophageal squamous cell carcinoma–in vivo and vitro
Source: Front Med (Lausanne). 2023 Aug 2;10:1212851. doi: 10.3389/fmed.2023.1212851 (PMC10433228; doi:10.3389/fmed.2023.1212851)
Supplement: Supplementary file 3 [file Data_Sheet_3.xls]

## Sheet: Control group
NO.	Gender	Distant metastasis rate(1:Y;2:N）	Histological grading( Low differentiation:1;Medium-high divergence:2;Uncertain:3)	Age(y)	Karnofsky score	Karnofsky score	CEA before treatment	CEA after treatment	CYFRA21-1 before treatment	CYFRA21-1 after treatment	SCC before treatment	SCC after treatment	6month（1: Live; 2: die）	12month（1: Live; 2: die）	18month（1: Live; 2: die）	local progression(1:N;2:Y)	distant metastasis(1:N;2:Y)
1	M	1	2	55	74	1.7	11.8	5.4	5.6	5	3	1.9	1	2	1	2	2
2	M	2	1	53	68	6.1	9.1	4.4	5	4.1	2.7	1.7	1	1	1	1	1
3	M	1	3	50	72	5.9	8.1	3.5	4	3	2	1.4	1	2	1	2	2
4	F	2	1	57	68	4.6	12.1	5.8	5.7	5.1	3.1	1.9	1	1	1	1	1
5	M	1	2	57	74	4.3	6.7	2.9	3.7	2.5	1.7	1.2	1	2	1	2	2
6	F	2	3	55	71	4.3	7.4	3.2	3.7	2.7	1.8	1.3	1	2	1	2	2
7	M	2	1	54	68	5.6	8.4	3.5	4.3	3.1	2.4	1.4	1	1	1	1	1
8	M	2	1	50	67	4.6	13.4	7.2	6.5	5.3	3.2	2	1	1	1	1	1
9	F	2	1	58	68	5.1	13.6	7.4	7.6	5.4	3.3	2.1	1	1	1	1	1
10	M	2	3	70	70	6.7	5.1	2.1	2.7	2.2	1	1.1	1	1	2	1	2
11	M	2	1	62	67	4.1	11	5.2	5.4	4.5	2.9	1.8	1	1	1	1	1
12	M	1	2	70	75	3.4	11.6	5.3	5.4	5	3	1.9	1	2	1	2	1
13	M	2	3	55	71	6.4	5.1	2.1	2.8	2.2	1.3	1.1	1	2	1	2	2
14	M	2	1	55	68	4.4	7.1	3.1	3.7	2.6	1.7	1.3	1	1	1	1	1
15	F	1	2	55	75	4.9	11.5	5.2	5.4	4.6	2.9	1.9	2	1	1	2	1
16	M	1	2	55	75	5.3	12	5.7	5.6	5.1	3	1.9	2	1	1	2	1
17	M	1	2	49	74	4.2	7.5	3.3	3.8	2.7	2	1.3	1	2	1	2	2
18	M	1	2	49	76	5.9	8.9	3.9	4.4	3.2	2.5	1.5	2	1	1	2	1
19	M	1	2	46	75	4.2	9.8	4.6	5.1	4.3	2.8	1.7	2	1	1	2	1
20	M	2	3	61	68	6.4	10.3	4.7	5.2	4.4	2.8	1.7	1	1	2	1	2
21	M	2	3	57	70	5.4	10.4	5	5.3	4.4	2.8	1.8	1	1	2	1	2
22	M	2	3	54	71	3.9	12.3	5.9	5.9	5.2	3.1	1.9	1	2	1	2	2
23	M	1	2	55	73	4.1	2.2	1.1	0.6	1.1	0	0.8	1	2	1	2	2
24	M	2	1	49	66	5.4	6	2.4	3.5	2.5	1.5	1.2	1	1	1	1	1
25	F	1	2	59	73	7.5	9	4	4.4	3.4	2.6	1.5	1	2	1	2	2
26	M	2	1	61	67	5.6	10.1	4.7	5.2	4.3	2.8	1.7	1	1	1	1	1
27	M	1	2	54	74	4.6	10.8	5.1	5.4	4.5	2.8	1.8	1	2	1	2	2
28	M	1	2	45	74	4.5	8.6	3.8	4.4	3.2	2.4	1.5	1	2	1	2	2
29	M	2	3	66	68	3.9	9.1	4.2	4.8	4	2.6	1.6	1	1	2	1	2
30	M	1	3	47	72	5.3	4.1	1.9	1.9	2	0.3	1	1	2	1	2	2
31	M	2	3	45	70	5.1	5.3	2.3	3	2.3	1.3	1.2	1	1	2	1	2
32	M	2	1	55	67	4	9.8	4.4	5	4.2	2.7	1.7	1	1	1	1	1
33	F	2	3	48	71	3.5	17	8.3	8.5	3.3	4.1	2.3	1	2	1	2	2
34	M	2	3	54	68	6.9	5.8	2.4	3.2	2.3	1.3	1.2	1	1	2	1	2
35	M	2	3	50	68	2.4	7.6	3.4	4	3	2	1.4	1	1	2	1	2
36	M	1	2	57	74	4.9	8.9	4	4.4	3.2	2.5	1.5	1	2	1	2	1
37	M	2	1	59	67	4	2.8	1.7	1.7	1.7	0.2	0.9	1	1	1	1	1
38	M	2	3	62	70	3.7	9	4.1	4.4	4	2.6	1.6	1	1	2	2	2
39	F	1	2	55	75	5.6	13.1	6.2	6.1	5.2	3.1	2	2	1	1	2	1
40	M	2	1	46	65	5.7	5	1.9	2.2	2.1	0.8	1	1	1	1	1	1

## Sheet: Observation group
NO.	Gender	Distant metastasis rate(1:Y;2:N）	Histological grading( Low differentiation:1;Medium-high divergence:2;Uncertain:3)	Age(y)	Karnofsky score	Karnofsky score	CEA before treatment	CEA after treatment	CYFRA21-1 before treatment	CYFRA21-1 after treatment	SCC before treatment	SCC after treatment	6month（1: Live; 2: die）	12month（1: Live; 2: die）	18month（1: Live; 2: die）	local progression(1:N;2:Y)	distant metastasis(1:N;2:Y)
1	M	1	1	49	65	4	2.1	1.4	5	3.1	3.2	0.6	1	1	1	1	1
2	F	1	1	49	65	3.8	10.2	1.8	3.6	2.1	3	0.5	1	1	1	1	1
3	M	2	2	53	72	5.7	7.7	2.9	2.3	2.8	1	0.1	1	2	2	1	1
4	M	2	2	53	71	7.3	9.3	3.2	4	1.9	3.2	1	2	2	2	1	1
5	M	1	3	61	72	4.2	11.9	2.5	6.1	0.8	1.9	1	1	1	1	1	1
6	F	2	2	58	68	5.6	9.2	0.6	3.3	2.6	3	0.7	1	1	2	1	2
7	M	2	2	50	73	5.5	4.8	2.9	6.1	1.4	3.6	0.9	1	1	2	1	2
8	M	2	3	67	67	4.7	11.3	2.5	6.1	2.9	4.7	0.6	1	1	1	2	2
9	F	2	3	52	67	4.3	12.2	3.8	3.6	2.4	1.8	0.6	1	1	1	2	1
10	M	1	1	59	71	3.7	9.1	3.1	3.2	3.2	2.7	1.2	1	1	1	1	1
11	M	2	2	63	70	5.3	8.2	2.9	5.9	2.1	2.6	1	1	1	2	1	2
12	F	1	3	58	73	4.1	11.1	4.3	4.8	1.8	2.2	1	1	1	1	1	1
13	M	2	3	56	69	5.1	2.6	0.6	2.4	2	2.7	0.8	1	1	2	2	2
14	M	2	2	61	72	5.8	15	2.4	5.7	1.9	1.8	0.5	1	2	2	1	1
15	M	2	2	45	71	5	9.6	3	5.4	1.7	2.8	0.1	1	1	1	2	2
16	M	2	3	56	75	5.1	10.3	3.4	5.9	0.3	3.3	0.6	1	1	2	2	2
17	M	2	2	52	71	4.4	9.3	0.7	2.2	2.3	1.9	0.7	1	1	1	2	1
18	M	1	1	55	71	3.2	11.4	1	5.2	4.3	0.3	0.8	1	1	1	1	1
19	M	1	1	45	76	3.7	7	2.1	4	4.1	1.3	0.7	1	1	1	1	1
20	M	1	1	66	77	3.4	8.4	1.2	3.4	1.8	1.5	0.5	1	1	1	1	1
21	M	2	3	61	66	4.9	5.6	1.1	7.2	1.5	1.6	1.4	1	1	1	2	2
22	M	2	3	52	71	5	6.8	3.3	4.1	1.6	3.1	0.7	1	1	1	2	2
23	M	1	1	55	70	3.6	9	0.5	4.8	1.5	3.5	0.6	1	1	1	1	1
24	F	1	1	56	68	3.9	12.8	2.5	8.1	2.6	3.8	1	1	1	1	1	1
25	M	1	1	45	70	3.2	3.3	4.1	0.8	3.6	2.2	1	1	1	1	1	1
26	M	2	2	57	65	5.7	10.7	2.2	3.1	3.8	0.4	0.8	1	2	2	1	1
27	M	2	3	58	71	5.7	6.1	2.9	2.7	0.6	4.3	0.8	1	2	2	1	1
28	M	2	2	55	69	5.6	13.6	1.9	4.5	4.1	2.1	0.8	1	1	2	1	2
29	M	1	1	54	68	3.7	6.6	3.3	5.5	1.6	2.6	0.9	1	1	1	1	1
30	M	2	3	51	69	5	7.8	3.9	2.6	0.5	3.1	0.6	1	1	2	2	2
31	M	1	1	51	69	2.1	10.3	0.9	5.9	1.7	1.8	0.6	1	1	1	1	1
32	M	1	3	55	69	4.2	9.4	2.2	3.2	3.4	2.4	0.8	1	1	1	1	1
33	M	2	3	38	69	5.6	3.3	2.9	4.6	1	2.1	0.3	1	2	2	1	1
34	M	2	2	61	73	5.8	14.9	3	4.4	2.5	2.9	1.4	2	2	2	1	1
35	F	1	3	59	68	4	11.6	2	4.8	0.8	2	0.6	1	1	1	1	1
36	M	2	2	50	77	5.6	9.5	2	6.2	1.9	0.6	0.6	1	2	2	1	1
37	M	2	2	61	72	5.1	10.6	4.1	5.9	4.6	1.7	0.9	1	1	2	2	2
38	M	2	2	68	75	5.6	10.9	1.6	1.7	1.6	1.9	1	1	2	2	1	1
39	F	2	3	55	70	4.6	11.3	1.9	6.3	2.9	1	0.5	1	1	1	2	1
40	M	1	1	56	66	3.1	12.1	2.3	6	1.2	1.5	1
